# Supplementary material for: Comparative Analysis of Tunicate vs. Plant-Based Cellulose in Chitosan Hydrogels for Bone Regeneration
Source: Gels. 2025 Feb 1;11(2):102. doi: 10.3390/gels11020102 (PMC11854000; doi:10.3390/gels11020102)
Supplement: Supplementary file 1 [file gels-11-00102-s001.zip]

Archive with 1 entries (1 files):
- gels-3372161-supplementary.pdf
